# Supplementary material for: Genome-Wide Analysis of Cotton Auxin Early Response Gene Families and Their Roles in Somatic Embryogenesis
Source: Genes (Basel). 2019 Sep 20;10(10):730. doi: 10.3390/genes10100730 (PMC6827057; doi:10.3390/genes10100730)
Supplement: Supplementary file 1 [file genes-10-00730-s001.zip]

Archive with 7 entries (7 files):
- Supplementary Table 1-2.pdf
- Supplementary Figure 1.pdf
- Supplementary Figure 2.pdf
- Supplementary Figure 3.pdf
- Supplementary Figure 4.pdf
- Supplementary Figure 5.pdf
- Supplementary Figure 6.pdf
